# Supplementary material for: Automated high-throughput light-sheet fluorescence microscopy of larval zebrafish
Source: PLoS One. 2018 Nov 14;13(11):e0198705. doi: 10.1371/journal.pone.0198705 (PMC6235235; doi:10.1371/journal.pone.0198705)
Supplement: S1 Text — (TXT) [file pone.0198705.s006.txt]

6.700000000000000000e+01
9.400000000000000000e+01
4.400000000000000000e+01
8.600000000000000000e+01
3.900000000000000000e+01
7.000000000000000000e+01
8.500000000000000000e+01
6.300000000000000000e+01
3.200000000000000000e+01
6.900000000000000000e+01
4.400000000000000000e+01
4.900000000000000000e+01
4.100000000000000000e+01
4.800000000000000000e+01
5.800000000000000000e+01
5.100000000000000000e+01
4.000000000000000000e+01
4.500000000000000000e+01
5.300000000000000000e+01
6.700000000000000000e+01
4.600000000000000000e+01
8.300000000000000000e+01
6.400000000000000000e+01
6.300000000000000000e+01
5.500000000000000000e+01
3.100000000000000000e+01
4.200000000000000000e+01
5.700000000000000000e+01
4.900000000000000000e+01
6.800000000000000000e+01
6.200000000000000000e+01
5.400000000000000000e+01
4.900000000000000000e+01
4.300000000000000000e+01
8.400000000000000000e+01
6.100000000000000000e+01
1.190000000000000000e+02
7.300000000000000000e+01
5.100000000000000000e+01
8.300000000000000000e+01
