# Supplementary material for: Automated high-throughput light-sheet fluorescence microscopy of larval zebrafish
Source: PLoS One. 2018 Nov 14;13(11):e0198705. doi: 10.1371/journal.pone.0198705 (PMC6235235; doi:10.1371/journal.pone.0198705)
Supplement: S2 Text — (TXT) [file pone.0198705.s007.txt]

4.059311543810848661e+02
9.445484727755643917e+02
2.939484066767830086e+02
9.716107854630714655e+02
9.927229660144181480e+02
1.215272407732864650e+02
4.418262150220913398e+00
2.516781857451403823e+02
1.124099099099099064e+01
2.970624486442070520e+02
7.221768707482992511e+01
1.284758128469468659e+02
3.656964285714285978e+01
8.367398843930635621e+01
9.636922209695603669e+01
5.307638888888888573e+01
1.432349914236706638e+02
1.426962421711899651e+02
1.228407643312101953e+02
6.350372052570545520e+02
7.875381679389313661e+01
1.294995730145174946e+02
5.977656565656565135e+02
5.986000000000000227e+02
3.456915097963887717e+01
5.788256880733945309e+01
4.492751842751842872e+01
1.621378968253968367e+02
1.682145454545454584e+02
6.616021251475797271e+02
2.252961876832844723e+01
6.960063034669068429e+02
1.703576083876452287e+02
7.653880597014925797e+02
7.665720524017467596e+02
1.795234042553191500e+02
8.240809509479386179e+02
6.941161290322580726e+02
1.321262766945218203e+01
5.218844757633995357e+01
1.022147651006711477e+01
8.783233830845771308e+02
8.805645161290323131e+02
8.636130536130535518e+01
8.746513233601841648e+02
5.978858153747185042e+02
5.849186046511628092e+02
7.063014455782313235e+02
8.005600549073438970e+02
5.573333333333333712e+02
5.516292081555239974e+02
5.814395132426628834e+02
1.325161290322580676e+01
9.895362318840579974e+02
5.297357512953367404e+02
8.571963519313304687e+02
2.615849802371541273e+02
6.285466893039049410e+02
3.980262364294330268e+02
3.491082748948106769e+02
1.365537725225225358e+02
5.021853600944510276e+02
3.613272000000000048e+02
2.297156923076923078e+02
5.114882550335570386e+02
2.814854932301740860e+02
3.331974293059125785e+02
8.638385093167702280e+02
3.113043478260869392e+02
3.067349282296650586e+02
2.295066206102475519e+02
2.025999999999999943e+02
3.945760000000000218e+02
4.179826275787187910e+02
4.428631756756756772e+02
3.081775700934579163e+02
1.236050955414012691e+02
4.431634615384615472e+02
3.980769230769230944e+02
2.481181074350764959e+02
4.821858513189448558e+02
2.172765765765765877e+02
5.578316885964911762e+02
5.382345679012345272e+02
5.218233215547703594e+02
2.702722874913614532e+02
3.796595030221625393e+02
3.324089430894309203e+02
5.576291278577476618e+01
7.555580524344569540e+02
3.523199999999999932e+02
5.432453760789148873e+02
8.547767106842736666e+02
6.384756646216768559e+02
4.904920229738353328e+02
2.697222891566265162e+02
5.581196581196580908e+00
8.914251839738348053e+02
3.901844300278035007e+02
4.299387550200802934e+02
6.990290486564996399e+02
2.185349959774738409e+02
9.866844477836212945e+02
3.320685618729096973e+02
3.078987654320987417e+02
5.249220467032967008e+02
7.181850828729282057e+02
7.502281746031745797e+02
2.429389721627408960e+02
7.877774480712166678e+02
7.730286475682878518e+02
9.439696969696969973e+02
8.504760837070253956e+02
3.403953488372093261e+02
1.014900800000000004e+03
2.914993804213135036e+02
8.497828571428570967e+02
1.704590449634018796e+02
5.519798102160307280e+02
3.846060037523452024e+02
1.544910179640718617e+01
3.181722319859402504e+01
6.743136219640970808e+01
2.271795325779036716e+02
4.639230014713094761e+02
8.025847457627119184e+02
2.989256756756756772e+02
2.981530864197530946e+02
3.863325740318906742e+00
2.560585872112487209e+02
5.833706896551724412e+02
6.066316397228637243e+02
3.613624021721769708e+01
7.920869767441860176e+02
4.672365439093484270e+02
7.124556451612903629e+02
1.139691176470588232e+02
6.463026819923371704e+02
6.297931654676258972e+01
6.603343293492696375e+02
5.731712538226299785e+02
1.168761600928074245e+02
2.167129195574723255e+01
2.322504570383912323e+02
2.828543689320388239e+02
4.290089887640449433e+02
2.377159516867971547e+02
4.034260230849947675e+02
4.045595238095237960e+02
1.771705645161290192e+02
5.683226890756302652e+01
2.344655929721815468e+01
4.783422025129341932e+02
9.677527975584944215e+02
9.809192399049881033e+02
9.777597402597402834e+02
3.714475740801041752e+02
7.835135322692574391e+02
7.597610619469026005e+02
7.396419558359621078e+02
1.019850847457627083e+03
1.387964071856287340e+01
1.244761904761904781e+01
3.371630029033596099e+00
2.355616605616605739e+02
3.605642857142856883e+02
3.698439284354777357e+01
6.896904024767802355e+01
3.899305882352941239e+02
4.044043715846994473e+02
1.263369734789391572e+02
7.676338028169014649e+01
8.731855955678670966e+01
1.608549747048903953e+02
1.310788643533122979e+02
2.967519788918205563e+02
1.974345214257108410e+02
1.506895874263261419e+02
1.718402777777777715e+02
3.494239130434782936e+01
3.952164009111617471e+00
8.137889254385964932e+02
8.950078740157480297e+02
6.483511904761904816e+02
6.660842245989305184e+02
8.816601941747572937e+02
8.713619351408825651e+02
7.850047225501771209e+02
6.546337059329321164e+02
6.245545485062101534e+02
5.847511811023622386e+02
8.617188395415472542e+02
7.641152542372881271e+02
9.800518576867533511e+02
5.729931740614334785e+02
7.612191358024691681e+02
5.105088372093023281e+02
7.930704340704340893e+02
5.107861524978089278e+02
7.324430641821945756e+02
7.347065972222221717e+02
1.672970219435736681e+02
5.937841530054645034e+01
3.610503388189738416e+01
7.731475142624286718e+02
5.542939393939393540e+02
1.383999999999999986e+01
5.229197080291970501e+00
1.572994652406417160e+01
1.501754078231889089e+01
7.279520414776409609e+01
1.226064257028112507e+02
5.355629770992366190e+01
6.793475533249686293e+01
7.353716551040633931e+01
1.093507930652895652e+02
3.750737777777777637e+02
2.971871921182266192e+02
3.137765667574931854e+02
1.089642654566080608e+02
8.819854721549637233e+00
1.050845481049562693e+02
2.646934635612321358e+02
1.309969278033794069e+02
2.499638728323699297e+02
2.246581892166836099e+02
1.933636363636363740e+02
1.470949074074074190e+02
7.497873668747704414e+02
6.141469045120671808e+02
6.539308035714285552e+02
8.558051282051281987e+02
8.186022364217252800e+01
2.584381520119225115e+02
5.670322580645161281e+01
2.286848146933420622e+01
3.045508083140877602e+02
2.237487844408427975e+02
7.466635514018691993e+02
5.805408534568309875e+01
8.894739926739927114e+02
1.423832417582417520e+02
6.500631868131868032e+02
1.369823667171786781e+02
2.723087284482758719e+02
2.059010751464815883e+02
7.104635658914728538e+02
1.016247005988023943e+03
2.560313588850174256e+02
9.012626262626262132e+02
2.576630434782608745e+02
9.814743589743590064e+02
2.921181818181818244e+02
7.514934497816593648e+02
8.681015689512798872e+02
9.035200079633684709e+02
8.516093750000000000e+02
6.486751398068123535e+02
2.597568639414276959e+02
9.855877768662838889e+02
8.407538860103627485e+02
7.763617747440273433e+02
7.763095794392523885e+02
8.139804031354983636e+02
7.831640682999258161e+02
7.366878109452736680e+02
9.085681233933162275e+02
7.219889380530973995e+02
7.638596491228070136e+02
7.063146362839614767e+02
9.304657534246575779e+02
5.648795269770879486e+02
7.022442514378049339e+01
2.072906295754026473e+02
3.455828571428571649e+02
2.115530973451327554e+02
7.845504955799624440e+02
9.252870370370370665e+02
1.321163141993957595e+02
5.462464467005075903e+02
9.404624491305956724e+01
4.093283723447436273e+02
8.386285919540230225e+02
1.862933786078098422e+02
4.631844687412391295e+02
3.504915254237288025e+01
3.369757223113964528e+02
7.813725490196078205e+00
2.982975573649148782e+00
2.968786982248520872e+02
1.669106167056986862e+02
1.969541139240506311e+02
1.098381326352530607e+02
1.626139502762430880e+02
2.251001335113484743e+02
4.121003247924936659e+02
1.449251668255481320e+02
1.799692307692307622e+02
9.136321989528795484e+01
8.791566265060241392e+01
5.979020979020979176e+00
3.714371617558629168e+01
4.841305044035228207e+02
5.172704081632652873e+01
4.907765205091938014e+02
4.638161875945536963e+02
5.154332833583208640e+02
5.450033565711335086e+02
7.195518672199169714e+02
9.055258928571428214e+02
4.233747016706444128e+02
6.057255474452555291e+02
5.762298136645962359e+02
5.432744186046511459e+02
2.418227911646586392e+02
3.023144989339019162e+02
4.508237951807228683e+02
8.383819875776397339e+02
8.310087108013937041e+02
8.100681926561754835e+02
6.410100038476336977e+02
5.024845360824742215e+02
5.406571428571428442e+02
7.088734762505254139e+01
6.352656250000000000e+02
5.924254807692307168e+02
7.307252619324796115e+02
6.641130722559294099e+02
5.066783625730994345e+02
7.927637673700463665e+02
5.932811720698254021e+02
4.221996974281391886e+02
4.982355673523557016e+02
7.228394543546694422e+02
6.090818505338078239e+02
8.206048598130840901e+02
9.280158102766798720e+02
1.371128953771289503e+02
1.633887147335423151e+02
1.458869701726844603e+01
6.781228834059022574e+02
9.570068127962085782e+02
1.232466333205078826e+02
1.922084893882646668e+02
7.071673699015470902e+02
1.445631768953068530e+01
7.734959568733153219e+02
4.254752851711026551e+01
8.207162284678150854e+01
1.316534391534391446e+01
7.435935198821796988e+00
9.849145989613386973e+02
3.677715654952076818e+01
1.924637681159420310e+01
4.439345667870036323e+02
8.246696428571428896e+02
7.416601748463602917e+01
1.003459974037213328e+03
9.675293267841664147e+02
9.340603700097370847e+02
3.206815114709851855e+01
8.383395504543281049e+02
9.049273433166944187e+02
2.841393323657474639e+02
2.320689655172413666e+02
1.305252339878876739e+02
3.151545948392937930e+02
1.016162591687041527e+03
8.444761904761904816e+02
1.824563758389261636e+01
2.726779661016948921e+02
1.338475177304964632e+02
2.218628912071535098e+01
2.227777777777777715e+02
8.163031662926950958e+02
8.683996737357259690e+02
2.172860892388451362e+02
7.785541125541125211e+02
2.727601704233094893e+02
4.411594202898550776e+01
3.215325884543761390e+02
6.846792343945368486e+01
4.263280423280423292e+01
2.621511627906976827e+01
3.388083989501312203e+02
3.753694581280788256e+00
2.451152764761012293e+02
9.354789687924015880e+02
6.307318041464490079e+02
4.061947991998768970e+01
8.941333762886597469e+02
9.862103238217376884e+02
5.761155943293348400e+02
4.219488926746166726e+02
8.018919413919413728e+02
6.376374570446735106e+02
8.375888888888888459e+02
8.664225444957152149e+02
7.256144465290806238e+02
8.640979381443298735e+02
7.272014192139738498e+02
8.574348607367475097e+02
8.453155216284986864e+02
8.178143976493634000e+02
9.117784256559766618e+02
1.016482428115015978e+03
8.763137755102040956e+02
1.193193415637860113e+02
5.411766816143498318e+02
1.989316628701594425e+02
8.980282651072125191e+02
3.692563472563472828e+02
6.608089887640448978e+01
2.676467153284671667e+02
9.151208474750590938e+01
1.666120996441281079e+02
3.527500000000000000e+02
1.460021052631578868e+02
2.622811244979919820e+02
2.513780346820809370e+02
1.736459107806691406e+02
7.760415430267062220e+02
1.772558139534883708e+02
8.071567278287461704e+02
1.131954976303317579e+02
8.444492017416545195e+02
2.327032640949555002e+02
3.265394736842105203e+02
6.226464208242950349e+01
7.878494809688581881e+02
3.418090717299577932e+02
1.414360711261642791e+02
2.127286863270777530e+02
9.372168905950096018e+01
9.162234042553191102e+02
5.737078651685393282e+01
2.168748639825897726e+02
1.396931608133086797e+02
1.602253958398013083e+02
3.147097219030108022e+02
2.056999999999999886e+02
2.839910179640718297e+02
1.034060513045384795e+02
1.195405046480743749e+02
8.901510673234811293e+02
2.012583333333333258e+02
1.845293791574279396e+02
7.970822510822511049e+02
1.599868421052631504e+02
9.395158924205378526e+02
9.756410256410256352e+02
1.478092485549132959e+02
1.044013303769401375e+02
1.293479200432198866e+02
1.031333333333333400e+02
8.431990950226244195e+02
8.423724783861671312e+02
1.019189031505250910e+03
8.654756637168141253e+01
8.005976941747572937e+02
8.665426283560998399e+01
1.481509084167593642e+02
1.872758208955224006e+02
7.941052631578946830e+01
2.693256684491978490e+02
2.026013779527559109e+02
1.768938053097345176e+02
2.709118541033434724e+01
8.919695014662756876e+02
2.858149253731343151e+02
2.249557692307692207e+02
9.309868875086266371e+00
2.382604320078546891e+02
7.998433086751849714e+02
9.037921146953405582e+01
8.293375766148043340e+02
7.515559540889526033e+02
2.864876760563380458e+02
3.311511299435028377e+02
5.351298245614035523e+02
2.637117647058823309e+02
3.763041958041957855e+02
2.488104937265764960e+01
2.980342679127725773e+02
8.030000000000000000e+02
2.270634920634920775e+02
3.390769971126082964e+02
3.818914728682170789e+02
5.252151515151515468e+02
3.139952153110048130e+02
5.741293532338308303e+00
1.203418272218769403e+02
3.809052511415525260e+02
5.634221014492753739e+02
7.573569883167459693e+02
5.320658682634730212e+02
4.899233887312525439e+02
4.178212121212121133e+02
3.927325812873257860e+02
1.059466451091350052e+02
3.696647527910685653e+02
4.247903861308116689e+02
2.006356846473028952e+02
2.363633720930232585e+02
4.129006603502727444e+02
7.910962288686605461e+02
4.072783229259589461e+02
3.744364043267437410e+02
6.108181056160939306e+02
9.511565934065934016e+02
7.992658772874058286e+02
5.231052016364699284e+02
2.781290556461844972e+02
5.276203469109335487e+01
4.832478035143769830e+02
5.453613124761541258e+02
1.151866600298655996e+01
1.741854696287709316e+02
1.011963734049697791e+03
1.017249097472924177e+03
4.594949806949807112e+02
2.328140814777328060e+01
4.947771929824561425e+02
1.535897273303741315e+02
3.908931794055201863e+02
9.734137168141593293e+02
9.442768670309653771e+02
6.882563073394495632e+02
5.649131905298760330e+02
1.918643858665170967e+02
9.444998727411555706e+01
6.782961790162549960e+02
6.291689983212087327e+02
1.896149943630214239e+02
1.487630057803468162e+02
1.518756762073374666e+01
8.360470588235293690e+02
2.962010058966354364e+01
1.673022176379577104e+02
2.357649381868131968e+02
8.218712604565432684e+02
2.938461538461538680e+02
2.172086864406779796e+02
3.363737113402061709e+02
2.285392320534223813e+02
7.471227030231179924e+02
4.979629629629629903e+02
7.273365384615384528e+02
7.074769797421731710e+01
1.453325581395348820e+02
1.185372689326177635e+02
1.702096069868995585e+02
3.885746219592373336e+02
4.452538461538461547e+02
3.957576424553680567e+02
1.086881720430107521e+02
1.159791044776119406e+02
7.173323285606630861e+01
5.845714285714286085e+00
1.388723788049605332e+02
5.106061946902655109e+02
5.813487819370171792e+02
5.399249999999999545e+02
6.866734348561759589e+02
4.942582547169811278e+02
6.190043103448275588e+02
9.141976744186046062e+02
7.331871345029239428e+00
7.409058823529411484e+02
8.302787456445993257e+02
5.063892405063290880e+02
6.884586225306993583e+02
5.751979968065031699e+02
7.112114537444933831e+02
1.015911161731207244e+03
9.670035714285713766e+02
9.696385964912280997e+02
7.494388777555110437e+02
2.387245901639344368e+02
4.485546218487394867e+02
5.735280656303972364e+02
3.927828422594823223e+02
4.548739807264640262e+02
3.229092548076923208e+02
8.815808753568030625e+02
7.781549540600943260e+01
4.448817204301075208e+02
5.541396103896104108e+01
2.588930562595032825e+02
3.613318729463308046e+02
7.489482212046494851e+02
5.419089496581727872e+02
1.294267734553775711e+02
2.882165058949624949e+02
8.249732937685460001e+02
3.214281382656155301e+02
6.794062562662924165e+02
1.857088461538461672e+02
8.489590643274854074e+02
8.850863636363636715e+02
7.902149848727531207e+02
2.989632308619650303e+02
2.191353179972936402e+02
8.332244418331374618e+02
6.020676691729322982e+01
2.787661632845681652e+02
1.372606382978723332e+02
2.521328344246959929e+01
9.808116883116882718e+02
7.291924737816162860e+02
1.236444695259593658e+02
1.613050000000000068e+02
6.661641221374045472e+02
1.575294582214499997e+02
3.154867724867725087e+02
9.964689625850339780e+02
7.742688492063491594e+02
3.502057613168724437e+00
3.020518390520858816e+02
3.217649999999999864e+02
6.430075205104831184e+02
1.004840108401083967e+03
6.844754098360655235e+02
3.719357734806629878e+02
5.700109845402766950e+02
6.290632478632478524e+02
3.758331595411887633e+02
5.456947368421052715e+02
3.018048229088169023e+02
4.559778051787916411e+02
3.752131256214782979e+02
6.158568548387096371e+02
4.888365758754864032e+02
6.838142006802721653e+02
5.313212435233160704e+02
1.016836708860759472e+03
9.918695458593053900e+02
3.062545271629778654e+02
3.364510638297872447e+02
3.218118279569892479e+02
2.814047866805411147e+01
6.824709099950273412e+02
1.250664139578357066e+02
5.485659163987138243e+01
2.805755102040816382e+02
2.328312490858563706e+02
9.008904208998549166e+02
8.209635627530363990e+02
5.004490084985835665e+02
2.670899954317039828e+02
2.440910641200545683e+02
4.625152838427947586e+02
5.225000000000000000e+02
6.154967817437097892e+02
1.320166073546856467e+01
6.917784209307710626e+02
5.997709793923943380e+02
1.705964153275648982e+02
7.037671589921807254e+02
7.979376718606782504e+01
5.238075150655795369e+02
5.982609075043629900e+02
5.927991111111110740e+02
3.191738197424892860e+02
5.207363867684478009e+02
7.948124426780800604e+02
7.333695906432748188e+02
8.729775312855517768e+02
5.796339181286549547e+02
5.763785046728971793e+02
3.204003407155025229e+01
8.487753303964757023e+00
7.838374943259192378e+02
8.993841269841269650e+02
7.441657754010694816e+02
8.789419795221843401e+01
7.931108545034642248e+02
7.854468775344687401e+02
9.349597855227881382e+01
1.171489733508082196e+02
7.974291845493562505e+02
4.985685884691849168e+01
3.126229830775285379e+01
6.813983050847457434e+01
1.517768612521150544e+02
5.250551768906199612e+01
6.787709497206703801e+00
5.302924791086351064e+00
3.802395209580838209e+00
1.822264150943396146e+02
9.201169670180211142e+02
7.725321100917431068e+02
7.723115555555555147e+02
5.758051777095217005e+01
1.051839561855670127e+02
1.587681912681912699e+01
1.052014134275618318e+02
3.782926088423894839e+02
1.748901023890784927e+02
4.372042758620689824e+02
1.690937766410912104e+02
6.286067561715028660e+02
6.841523131672597628e+02
7.002587939698491937e+02
8.663826247689463571e+02
1.098061938061938037e+02
6.844029411764705628e+02
7.959227297592997274e+02
5.113893249607535267e+02
5.679807692307692832e+02
4.788220338983051079e+02
4.791736842105262895e+02
8.282557840616966587e+02
6.628929219600726128e+02
6.940753194351042339e+02
6.802865329512893595e+02
8.122228260869565020e+02
7.306440972222221717e+02
5.864352763058288929e+02
1.013869408043380076e+03
7.434299999999999500e+02
6.365170340681362404e+02
9.849177865612648475e+02
7.586656626506023713e+02
5.374153543307086238e+02
9.034299802761340743e+02
5.223978226355183097e+02
7.854758064516129252e+02
9.332583661417322674e+02
9.227561403508772173e+02
4.374620390455531265e+02
5.581421744324969723e+02
4.756964223385689365e+02
4.894627524181232161e+02
9.588568164508758400e+02
4.085594221930400636e+02
6.712012307692307331e+02
9.213382699427802436e+02
6.409272989889262817e+02
5.765075850758507841e+02
6.300208746000304245e+02
6.080012391573729928e+02
1.486405529953917082e+01
2.936484687083888190e+01
3.505523809523809575e+01
6.777738810955243309e+01
3.777069732937685558e+02
2.712761506276150669e+01
1.140196078431372584e+01
3.338080495356037147e+01
7.117441253263707495e+02
8.738725590955806410e+02
4.118324607329842735e+01
5.987617554858934454e+01
3.324834710743801907e+02
5.994806924101198575e+01
3.053081761006289341e+01
8.595610119047618980e+01
8.141758578431372371e+02
6.430533707865168935e+02
1.694299610894941566e+02
3.845761124121779773e+01
5.393366336633663138e+01
8.960649926144756137e+02
9.268149253731343151e+02
2.536609336609336651e+01
3.718367346938775597e+01
1.747170269423558864e+02
2.767633302151543617e+01
9.834849246231156030e+02
1.224917127071823160e+02
1.024955257270693494e+02
3.199075443786982191e+02
6.904638297872340900e+02
3.754391891891891646e+02
8.871094339622641201e+02
3.370511398644485439e+02
9.106782027929568812e+02
8.289015873015872558e+02
3.603768545994065562e+02
3.730782064650677654e+01
1.000180327868852487e+03
4.603560606060606233e+02
1.598404907975460176e+01
4.061431767337807628e+02
9.060606060606060908e+01
9.640926748057714235e+01
4.508990703851261515e+02
7.736936936936936604e+01
9.817934782608695343e+00
5.133697594501718413e+02
1.028255813953488342e+02
5.409489291598023328e+02
4.584387990762124900e+02
1.950320591861898833e+02
1.511616822429906506e+02
1.644343891402714917e+02
6.820570878768440934e+02
8.394114028862077248e+02
2.127220039292730860e+02
3.076366336633663536e+02
1.061116504854368969e+02
1.004986136783733855e+03
6.585135135135135442e+01
8.779511769834350616e+02
1.144872967479674770e+02
2.631047619047619150e+02
1.006137429264349180e+03
8.549360795454545041e+02
8.055695142378559694e+02
8.244226628895183921e+02
8.502541231908447799e+02
9.598190899001109528e+02
9.506846071044133168e+02
6.947806004618937550e+02
8.978504936530324585e+02
8.227859495060373547e+02
5.607047527604416928e+02
7.209090909090908781e+02
7.034966507177033463e+02
9.243321290944123803e+02
8.340656565656565817e+02
7.870553549939832010e+02
9.470819112627985987e+02
8.633746987951807341e+02
2.232872709262011028e+02
1.955923379174852528e+02
6.316290762821433447e+01
1.646402590931738814e+02
1.052997502081598640e+02
1.016894705532421170e+02
6.642292006525285615e+02
6.479841574651944711e+02
3.377451086956521635e+02
1.414931372549019670e+02
2.662381144238517550e+02
5.768420286639748156e+02
7.813885848318999479e+02
8.866474960876369096e+02
9.090345649582836813e+02
4.666656030631780254e+02
9.823672376873661278e+02
8.638319327731092017e+02
1.009040051020408214e+03
8.064211557296768262e+01
2.038820525912688311e+02
4.633773148148148380e+02
6.727111111111111086e+02
9.715425395468148508e+02
2.671844371844371722e+02
8.363914893617021562e+02
4.748436873747494928e+02
9.071836195508586798e+02
2.820713101160862379e+02
4.757623931623931526e+02
5.668962520369364029e+02
9.221393129770992800e+02
2.291736401673640273e+02
5.632932566649242290e+02
5.062878814920578066e+02
2.432135076252723422e+02
9.997227629513344027e+02
1.496938629022610314e+02
9.028514619883040950e+02
8.347087475149105558e+02
2.945815247634947127e+02
4.680895522388059931e+02
7.982814614343707262e+02
1.298004907024793475e+01
8.539362336114421623e+02
1.274972314507198234e+02
7.897392721347094380e+01
1.653450220337921053e+02
1.277272861968825879e+02
2.696641333660210904e+01
5.946433423913043725e+02
8.907326070336391695e+02
9.465688218960730183e+02
7.868397087289150704e+02
4.369249469964664172e+02
8.568558180613822017e+00
5.714794520547944785e+02
7.000262738853502924e+02
7.274102564102564656e+02
5.454013975155279468e+02
5.252058047493403592e+02
6.028711558854719215e+02
5.008137432188065397e+00
7.786435726210351049e+01
6.417993730407523572e+02
3.315310650887573729e+01
1.452615012106537620e+02
6.859433962264151319e+01
1.069068273092369452e+02
3.626229148375768432e+02
2.662155059132720112e+02
9.141840277777777146e+01
1.333893919793014220e+02
1.131517857142857082e+02
2.962697841726618435e+02
8.870460048426150479e+01
1.050382809678584266e+02
9.690442591404746508e+01
1.515804540967423577e+02
5.802354497354497198e+02
1.879720605355064151e+02
6.815394006659267916e+02
1.799889380530973426e+02
6.674175531914893327e+02
7.541706957547170305e+02
2.592684911242603789e+02
5.669253159708923704e+02
8.994415003441156387e+02
6.941297872340425101e+02
7.789760479041916597e+02
9.177386363636363740e+02
1.010826834104428258e+03
2.696868613138686328e+02
1.011197007481296737e+03
7.401953405017920886e+02
2.578956310679611761e+02
6.716342964250921455e+01
6.983932584269663266e+02
9.170509843513376609e+02
7.678147448015122336e+02
8.170486798679868343e+02
8.836127320954907418e+02
7.172990990990990667e+02
1.009637351778656125e+03
1.544139650872818095e+02
2.973166666666666629e+02
2.538018707482993079e+02
2.382376237623762449e+02
1.032183381088825200e+02
7.542513863216265690e+01
7.497054095826892990e+02
1.273956109134045107e+02
8.087040618955512628e+00
9.779485232067510196e+02
3.387311265969802321e+01
1.739988238753307712e+02
3.012758620689655231e+01
7.379495869519169560e+01
1.258220880681818166e+01
2.465267243953418870e+02
8.590076277650648535e+02
1.798347179711412309e+02
1.824963855421686674e+02
2.100212014134275478e+02
2.248186976492839904e+02
7.351183063511830085e+01
1.038908246225319374e+02
4.550314465408805020e+00
7.602496179317371627e+01
3.409504066337107275e+01
7.992231404958677388e+01
5.167553865652725165e+01
6.323755868544600389e+02
7.133301119023398087e+02
1.643037610619469149e+02
2.221127450980392268e+02
7.367643835616438537e+02
7.985609540636041856e+02
7.550499286733238478e+02
7.931578947368420529e+01
8.852034739454094279e+02
7.627959363957597816e+01
9.707063893573168798e+02
6.968062827225130604e+02
7.382791366906475332e+02
1.010311111111111131e+03
9.884599797365754625e+01
8.814280612244898521e+02
6.617602040816326792e+01
5.424537037037037379e+01
5.532059947105495468e+01
1.385185185185185119e+01
1.010095739588319788e+02
1.647413228552717612e+01
4.991706979958534518e+00
2.057142857142857295e+01
8.085275994865211260e+02
7.536986899563319184e+02
6.459134615384615472e+02
9.217223001402524005e+02
7.832739049969154621e+02
1.007949705724986643e+03
9.715302073940487162e+02
3.772050561797752977e+01
7.957812500000000000e+01
9.931854058078927210e+02
9.537815126050420034e+00
5.261733333333333462e+01
5.427848101265822578e+01
9.618209606986899018e+01
2.363070942662779430e+02
2.975615942028985614e+02
1.055957564067236092e+02
6.345557122708039621e+00
4.553662305552693823e+01
2.627294642857143003e+02
1.971727349703641039e+02
1.645422885572139364e+02
8.986401913875597529e+02
8.307676661636375570e+01
2.435109890109890216e+02
8.673229461756374121e+02
8.886620046620046196e+02
1.200299238302502687e+02
2.871066666666666833e+02
8.498734693877551081e+02
1.606999255398361726e+01
7.835052083333333712e+02
2.622044960116026004e+02
9.198058252427184698e+02
8.458809792237075271e+02
2.272103746397694408e+02
8.073208888888889305e+02
8.950515151515151047e+02
2.479299050114641290e+01
8.405330948121645633e+02
8.160530327087964224e+02
7.125670498084291538e+00
9.354920856610800683e+02
1.750562541363335711e+01
2.558847497089639091e+02
4.137590106007066879e+02
4.599837270341207613e+02
6.593750832778148379e+02
4.376879999999999882e+02
5.002261306532663525e+02
5.523535488170609824e+02
8.817155049786629206e+02
9.296126066973079105e+01
1.647304785894206418e+02
1.490344827586206975e+02
1.272851805728518002e+02
1.642927308447937307e+01
8.451130380922886332e+01
8.722952149229521979e+01
4.664101694915254370e+02
2.384895063553059558e+01
4.554472671285604406e+02
3.048670427074939582e+01
5.861558185404338701e+02
6.716010016694490332e+02
6.996884297520660994e+02
7.439034205231388341e+02
6.539706691109074654e+02
1.345274836106908651e+02
4.503908872901678819e+02
1.019559372666168713e+02
6.917188019966722550e+02
5.639022004889975506e+02
6.945589353612167542e+02
7.629046296296296532e+02
5.107992202729045061e+01
6.315848716794236850e+01
9.245114285714286098e+02
8.643084054388133382e+02
9.797612612612612111e+02
9.160187499999999545e+02
8.392245448415374653e+01
1.610196713147410321e+02
9.436236647493836927e+02
6.746979091564527380e+02
4.457655172413792855e+01
1.018454352441613537e+03
1.234393592677345595e+02
6.482218658485567175e+02
8.936355047240178919e+02
3.456524784482758719e+02
7.079191132414619005e+02
4.749749677894349134e+02
2.351328125000000000e+02
3.878527656187823140e+02
3.558317025440313159e+02
4.264458041958042145e+02
5.739130434782608425e+00
9.874725274725274460e+01
1.668447729672650439e+02
3.362519248537110883e+01
1.265408479834539861e+02
1.608772504091652991e+02
1.648497409326424759e+02
1.616041666666666572e+02
9.563020465772758882e+01
1.406352288488210718e+02
9.477170787809085084e+01
3.489746012994684179e+02
4.108195157740278773e+02
8.735094066570187579e+02
2.984106230847804113e+02
7.970185676392572987e+02
8.019012500000000045e+02
9.965241043785935062e+02
2.111783783783783690e+02
9.467785904255318883e+02
3.311660741493143973e+02
2.980410557184750928e+02
2.799151785714285552e+02
1.538163265306122582e+02
2.851962184873949582e+02
2.827091757387247526e+02
1.350444628555647739e+02
7.965516304347826235e+02
6.344889472532283037e+01
8.253300000000000409e+02
2.457753964852121840e+02
9.441346153846153584e+02
8.552912280701754071e+02
8.723517730496454305e+02
8.286234177215189902e+02
1.725864583333333258e+02
9.589038461538461888e+02
7.526708595387840433e+02
1.017815208503679514e+03
9.854388297872339990e+02
9.201523001339884331e+02
9.334351851851852189e+02
1.913661865049279811e+02
3.526104844061048311e+02
1.577716262975778534e+02
7.953948717948718468e+02
1.443781014023732610e+02
7.809642857142856656e+02
8.757194752774975086e+02
3.274944444444444684e+02
2.750828677839850798e+02
8.749678068410462402e+02
1.969814877145742287e+02
2.488918918918919019e+02
3.169815950920245200e+02
1.115795206971677516e+02
1.233281982585398566e+02
9.368089097303634389e+02
7.808995568685376156e+02
1.697470210815765483e+02
7.110664739884392702e+02
4.458029612756264015e+01
1.588376168224299079e+02
1.136201784903947924e+02
1.796655405405405475e+02
8.649502903600464379e+02
3.500292766180911030e+02
6.046649664820752150e+02
8.559954545454545496e+02
2.859972489683631380e+01
4.974273858921161917e+01
5.001404056162246548e+01
5.658036460311432165e+02
1.347094155844155807e+02
4.787718120805369040e+02
6.184681362159107039e+02
1.020200000000000045e+03
6.096609336609336651e+02
1.454069898534385459e+02
8.717786514645174520e+02
1.096106897797038613e+02
9.894233734939758733e+02
7.436877049180327504e+02
2.054462174940898223e+01
7.781534046843493115e+02
5.225985844287158955e+01
4.210862619808306562e+00
2.488350808213193659e+02
6.843016224899598683e+02
6.224014745308311376e+02
8.539035004730368428e+02
1.467836640680368419e+02
7.583454398708636290e+01
7.544785362420830097e+02
8.113017446968746071e+02
3.176894923258559515e+02
7.360004796163069614e+02
7.962572562639543321e+02
3.293101673101673299e+01
6.234212962962963047e+02
6.978133856551123415e+01
7.186621253405994594e+02
8.570300157977882805e+00
9.867730496453900457e+01
6.101362928348909236e+02
5.223986562150056443e+02
7.569763593380614566e+02
7.987607351712614445e+02
7.119471858134155582e+02
8.057531249999999545e+02
5.714419433920213578e+02
5.814662162162162531e+02
5.366919786096257212e+02
5.574489164086687651e+02
3.809622418879055772e+02
3.661481322455989584e+02
1.016847107438016565e+03
1.000747899159663916e+03
6.617262569832402050e+02
9.745000000000000284e+01
2.327452452452452292e+01
2.034333814333814416e+02
5.140571428571428925e+01
1.199852941176470580e+02
1.843609756097561103e+02
1.625783847980997621e+02
9.577777777777777146e+01
1.628883174136664138e+02
1.209829001367989036e+02
1.652688342585249757e+02
8.614996926859249982e+01
1.985395220588235361e+02
1.135123966942148712e+02
1.337287449392712517e+02
3.170578420467185765e+01
1.117248764415156472e+02
4.058429701765064124e+00
2.049798761609906990e+02
1.508948905109488976e+02
6.062500000000000000e+02
5.575544554455445905e+02
3.465526315789473699e+01
8.644358974358974024e+01
1.541126600578273553e+02
1.252515723270440304e+02
8.514049586776859257e+01
2.295540229885057499e+02
1.267474302496328988e+02
7.097682957710812843e+02
2.309275362318840621e+02
5.501095435684646873e+02
1.858766794625719854e+02
7.825869901910169801e+02
1.113917710196779893e+02
5.634053367217281050e+01
2.212468222348700522e+02
1.861470750045846501e+01
1.804772431729518871e+02
1.752339544513457668e+02
1.746101398601398671e+02
9.287035755478661940e+02
8.909773008666942360e+02
8.913716178906681762e+02
9.385702286514232355e+02
9.084595300261096895e+01
9.520895522388059362e+02
8.088440860215054045e+02
1.014014638609332110e+03
7.612020547945205635e+02
1.015035555555555561e+03
5.831693290734824586e+01
7.412640509013785959e+02
5.314604691572545647e+01
1.504728563207366108e+02
1.794844979176307334e+02
5.199345661450925036e+02
7.217648234510326120e+02
2.319924242424242493e+02
7.231953896816685301e+02
6.365045792787635719e+02
7.811433823529412166e+02
8.109507042253520694e+02
3.284753694581280570e+02
1.119113300492610819e+02
1.111746134020618513e+02
9.538117048346056208e+02
6.743937041828373822e+02
4.039137323943662068e+02
6.761516853932583899e+02
1.317963850977499192e+02
1.017341843971631192e+03
5.343292682926828974e+01
1.616930894308943039e+02
1.660154798761609811e+02
6.831653579676674326e+02
1.869687500000000000e+02
2.451167381974248940e+02
1.042840375586854407e+02
2.288659841786877678e+02
7.089834515366429741e+02
9.004038461538461888e+02
9.837130434782608290e+02
1.008850622406638990e+03
9.908479630734123020e+02
3.399281345565749461e+02
5.293911382734912650e+02
5.512093316519545851e+02
9.585274447949526575e+02
7.953207855973813594e+02
3.126497737556560992e+02
7.321560468140442026e+02
9.028839884947267365e+02
4.693465045592704854e+01
1.090219224283305266e+02
5.080814940577249672e+01
1.524725274725274744e+02
2.016430143014301564e+02
2.538145789101202965e+01
2.506040955631399214e+01
1.852674007078254022e+02
6.008921330089213697e+00
7.463913863564916937e+02
8.059482487651549718e+02
9.969134515119917239e+01
6.910269382391589943e+02
6.691282196433625984e+01
1.201562500000000000e+02
1.353206239168110869e+01
1.095176848874598008e+01
2.127183342972816504e+01
1.001129881526985514e+03
7.292520408163264847e+02
6.812874251497005673e+01
2.528401781296387796e+01
7.299520893371758348e+02
8.784429735234216423e+02
8.426300578034681621e+01
6.179972936400541350e+00
5.340593592964824410e+01
1.484541832669322758e+01
9.604347826086956275e+01
3.533868682097307357e+01
7.896204620462045796e+02
7.497805642633228729e+01
8.065621301775147458e+02
7.697868338557993866e+02
3.422358722358722360e+01
2.408884297520661022e+01
7.095915258271840003e+02
4.676425661914460363e+01
8.764037267080744869e+02
7.165290456431534949e+02
5.361595705294334948e+02
5.943578528827038099e+02
5.797702702702703164e+02
7.067603448275862092e+02
5.877344768439107838e+02
6.672751724137931433e+02
4.080037263774287908e+02
2.634981905910735733e+01
1.000229166666666600e+02
1.610758122743682463e+01
3.782275449101796312e+02
2.206046931407942324e+01
3.445959302325581461e+02
6.141033519553072892e+02
5.940050761421319976e+02
1.223220754937478105e+01
7.887114537444934115e+01
6.746134295575776605e+02
8.050019295706705407e+02
2.943189509306260447e+02
1.275537261698440261e+02
8.735884315906563415e+02
7.430495988329686270e+02
8.208354271356783727e+01
7.510738255033557209e+01
3.131328171530672932e+01
1.227623906705539412e+02
1.957247964934251740e+02
2.687621951219512084e+02
1.984930362116991773e+02
1.119850694444444485e+02
5.857707865168539030e+01
7.402222222222222570e+01
9.004201680672268537e+01
2.842660234321157731e+01
6.561371308016878174e+02
8.574973031283711578e+00
6.759414893617021107e+02
7.063849187569016976e+02
7.739585253456220926e+02
1.218934695366654495e+02
7.971285923039454246e+01
7.309650283553875170e+02
7.595852156057494540e+02
3.365020624631703186e+02
6.208523632501327256e+02
3.631392405063290880e+02
1.306665448565686063e+02
8.489032258064515872e+02
1.750526976160602288e+01
8.421226415094339472e+02
8.775370051635111395e+02
2.479543269230769340e+02
7.431344590368980789e+02
8.884081846799580262e+02
7.475324196099103347e+02
8.433954659949622510e+02
1.700570500927643707e+02
1.438172920065252924e+01
1.911522887323943678e+02
7.251453900709219624e+02
2.082789473684210577e+02
2.605589692765113909e+02
1.215092290988056511e+01
1.011401240951396062e+03
1.380547445255474486e+02
1.660199769496734490e+01
2.546496422403158135e+02
5.246590909090908781e+02
1.965434537246049729e+02
1.364318381706244452e+02
5.517564655172413524e+01
4.893357933579336105e+01
6.529129129129128728e+01
2.657746893394375434e+02
3.433158694001518825e+02
4.033519553072625996e+01
3.627925340990667280e+01
9.768885714285714812e+02
1.318099352051835922e+02
1.354586080586080641e+02
4.356372093023255587e+01
1.163536345776031453e+02
2.456447944006999080e+02
2.570000000000000000e+02
1.565811965811965933e+02
2.036821705426356459e+02
3.030168269230769340e+01
7.037432986439608840e+01
3.075440976933514321e+02
2.540319767441860392e+02
3.058644859813083983e+01
1.913909559244418972e+02
7.675831485587583529e+02
7.694297782470961238e+02
1.076611758023288843e+02
2.430230128937489837e+02
2.543950534759358391e+02
1.828556574923547373e+02
7.024014598540145471e+02
2.032758374910905275e+02
2.051113109961772096e+01
1.828597785977859758e+02
2.315645798082346403e+02
8.293659259259259215e+02
2.135744244358331514e+02
8.560008389261745378e+02
8.371020289855072178e+02
4.290846394984325798e+02
3.088990620812862744e+02
2.817729296527159590e+02
9.704739336492890800e+01
4.326256590509665756e+01
2.523473570658036635e+02
1.394917061611374436e+02
6.750910036401456260e+00
1.761589861751152171e+02
9.427440347071583346e+02
6.678717056190949108e+01
7.411543525969275947e+01
1.048460176991150377e+02
6.564412060301507381e+02
1.223039100913135080e+01
1.883578824558845000e+01
1.593129102844638965e+02
5.215428055116331763e+01
1.011765367316341781e+03
4.117069892473118102e+02
1.492027334851936189e+02
3.992026078234704300e+01
1.872181454302868531e+01
3.787546012269938700e+01
6.445309026233881866e+01
6.769502696225283955e+01
5.631154007553503789e+02
9.174405458089668173e+02
5.708735632183908137e+02
7.430928143712575320e+02
8.883589743589743648e+02
8.222994186046511231e+02
3.658313926408942507e+01
9.809306930693069262e+02
4.348767139629731560e+01
6.954143920595533928e+02
6.743943661971831034e+02
8.960790513833992463e+02
8.578770226537217241e+02
6.196801619433198312e+02
7.707944444444444798e+02
7.317287197231834170e+02
7.227744680851063777e+02
4.248172043010752930e+01
9.580688336520076120e+01
1.420746975276170510e+01
6.199237057220708493e+02
6.764450704225351956e+02
9.419764705882353155e+02
4.046728971962616939e+00
5.094530979577708507e+01
2.832653061224490010e+00
1.521463414634146361e+01
1.681228652751423169e+02
1.439489474219465137e+01
7.406840926064227233e+02
3.330467012601927479e+01
4.699051918735891604e+02
9.840133597229093994e+02
8.272551319648093795e+02
1.704615384615384528e+02
9.830310880829016185e+01
3.711595744680850828e+01
8.005755748209573994e+02
1.415781893004115091e+02
9.011820040899795003e+02
1.955028169014084369e+02
5.865098039215686043e+01
4.826589595375722297e+00
4.579627329192546767e+02
4.558044758539458030e+02
8.870201884253028766e+02
7.480241448692153199e+02
8.209085365853658232e+02
7.986241457858769763e+02
8.807158962795941761e+02
8.777198622273249384e+02
8.535617977528089568e+02
1.900070397747272182e+02
5.315920969502038673e+01
9.249088541666666288e+02
7.859673509769972952e+02
7.857190721649484431e+02
7.205524017467248541e+02
1.674150507848568736e+02
6.603267651888342016e+02
7.410044247787610630e+02
4.644064470918009988e+02
7.451451566542110072e+01
5.146248294679399748e+01
5.213365432098765950e+02
9.021191053624360165e+02
4.079907100199071124e+02
2.696867469879518353e+02
6.402482656095144193e+02
2.245985790408525702e+02
7.085355555555555611e+02
3.458881118881119221e+01
7.364323770491803316e+02
8.243178758414360345e+02
5.073544973544973402e+01
7.430273972602740287e+02
6.733986666666667134e+02
7.217646293888166156e+02
9.507041884816753736e+02
6.961744627054362127e+02
8.411037489102005793e+02
9.730619863013698705e+02
8.939814254859611538e+02
8.085831134564643889e+02
1.457242339832869220e+02
7.337432432432432279e+02
1.623047484053862632e+01
4.587823652904129190e+00
7.267700353791724410e+02
6.788653646374402797e+02
7.138494845360825138e+02
6.034126074498567505e+02
3.889316053147462640e+02
1.228610747051114060e+02
1.539340909090909122e+02
5.499988123515439611e+02
5.758657342657343179e+02
5.849731404958678240e+02
1.825517241379310462e+02
6.331346018322763030e+02
4.916555323590814055e+02
5.006375332741792477e+02
3.538291215403128831e+02
9.384104855525766880e+02
9.414409400123686282e+02
8.563858695652173765e+02
5.821981981981981562e+02
6.269297836938435466e+02
6.069406158357771801e+02
6.122959719789841984e+02
5.830590919461556041e+02
6.276917922948073283e+02
6.049338303821062937e+02
7.526162642947903123e+02
4.730780856423173759e+02
4.792532637075718185e+02
6.036751760563380458e+02
6.468612903225806576e+02
3.028657407407407618e+02
4.796381381381381175e+02
5.038626943005181147e+02
8.303165137614679452e+02
8.663659793814433385e+01
3.817171837708830822e+02
1.147967183226982613e+01
1.968478405315614737e+02
6.745577085088457991e+00
3.615538711423930351e+01
2.384778420038535529e+01
2.121123853211009305e+02
1.178090241343126934e+02
1.213009049773755663e+02
8.587109826589595230e+01
1.952672919109026850e+02
4.090670037926675207e+01
5.602957746478872991e+01
1.378267226404169037e+02
1.040801033591731226e+02
6.133309608540925240e+01
1.890662100456621033e+02
6.139860668121538083e+02
1.638519637462235679e+01
4.039230769230769056e+02
7.519961795606494661e+02
8.938733870967741950e+02
3.632871972318338862e+02
7.486609029779058346e+02
7.742848958333332803e+02
6.897296703296702844e+02
7.185063805104408630e+02
7.101589895988113312e+02
7.211202672605791122e+02
6.730189701897019177e+02
7.746048899755501225e+02
7.684821600771456360e+02
9.362626494940202520e+02
9.813319959879638645e+02
9.471191709844559909e+02
8.897009132420091646e+02
4.838080708661417475e+02
5.644835602789770519e+02
7.014709032488397042e+02
7.944294367050272285e+02
6.228931506849314701e+02
9.265205479452055215e+02
8.723703112529927921e+02
9.562018489984590985e+01
1.504311111111111074e+02
3.362630917469627434e+01
9.852602820211516246e+02
2.351741935483871089e+02
9.085769911504424954e+02
7.917510437266535064e+02
7.505439189189189619e+02
1.128865406006674021e+02
5.198175787728026620e+01
2.026296296296296191e+02
2.246203438395415475e+01
9.684179104477611588e+01
2.362720403022670013e+01
2.419157608695652186e+02
1.610220048899755625e+02
2.899465240641711361e+01
1.171770334928229715e+02
5.676900958466453631e+02
2.087209302325581461e+01
7.063149688149688643e+01
2.258684210526315894e+02
3.710282776349614409e+01
6.243664285714286279e+02
2.480787653006918703e+01
9.405855754013113312e+01
2.538541953232462163e+02
7.190227617602428154e+02
1.982111930111930178e+02
1.034836601307189596e+01
5.200719137035557083e+01
1.073871131405377923e+02
2.946290322580645125e+02
1.288589247311827819e+02
1.156956521739130395e+01
7.408924050632911076e+02
1.306152980877390348e+02
8.176072234762980173e+00
7.052902757619739305e+01
1.541069042316258333e+02
1.078486523842432661e+02
8.803330536912751541e+02
2.158634085213032563e+02
7.463713646532438588e+02
8.078384773662551197e+02
6.784931305201178020e+02
3.605597964376590525e+00
9.876108949416342284e+02
7.166847290640394021e+02
7.084673815907059691e+01
3.269089068825911113e+02
1.178380510440835280e+02
7.629168173598553722e+02
1.960670194003527200e+01
9.037200000000000273e+02
9.611494252873562516e+01
8.334079457364341579e+02
1.149867310012062660e+02
2.626683673469387941e+02
8.297843137254901649e+02
6.969450980392157362e+02
7.033784722222221717e+02
5.554669703872437481e+01
6.448385678391960028e+02
7.809066820276498220e+02
7.655947712418300171e+02
9.420395077720206700e+02
1.889496402877697960e+02
7.690972222222221717e+02
8.035172046825115331e+02
1.624813248766737104e+02
3.174972191323693096e+02
2.481514629948364927e+02
3.572892249527409945e+02
2.163612167300380236e+02
3.408973460190285323e+02
8.210906666666667206e+02
1.642909090909090963e+01
1.751692954784437575e+02
4.748591033851784005e+02
4.329541759053954024e+02
1.120516528925619895e+02
2.232376803702695440e+02
6.189151656013945058e+02
4.324323979591836746e+02
6.450133672819860067e+02
3.914454434000817287e+02
5.859640522875816941e+02
1.028270008084074334e+02
5.970108932461873792e+02
2.390201877934272261e+02
5.578890756302521368e+02
6.480393912264995606e+02
9.732922606924643105e+02
6.097526595744681117e+02
4.388099902056806911e+01
4.714697236919459300e+01
6.102483870967741950e+02
6.284260869565217718e+02
9.444156706507303625e+02
1.042470930232558146e+02
9.850453074433656866e+02
8.739856801909308359e+00
7.711711711711711992e+00
2.133712385175799682e+02
7.377412935323383181e+02
1.668793456032719860e+02
2.734506693108577124e+01
6.037202072538860165e+01
5.150985663082437327e+01
1.850319516407599281e+02
7.570265486725663777e+02
2.027017543859649038e+02
1.057475409836065552e+02
7.234687500000000000e+02
8.456959706959706580e+01
9.983721149317004802e+02
1.018961538461538453e+03
9.360741758241757680e+02
9.181325051759833968e+02
9.434563233376792368e+02
8.809647887323943678e+02
6.581570048309179128e+02
8.598814993954050578e+02
7.424992523805776727e+02
6.053203237069315179e+01
2.333458445040214428e+02
1.082368972746331224e+02
6.309571069633883553e+02
1.283724137931034477e+02
6.090165745856353396e+02
9.515587878787878253e+02
9.992895069532237358e+02
6.382872340425532229e+02
8.251148936170212664e+02
3.182490660024906788e+02
1.224814509480626512e+01
3.680289421157684728e+02
3.498850574712643606e+02
1.781338366506520288e+02
9.942328251831320074e+01
1.883636363636363598e+01
1.903750000000000000e+02
3.457161803713528059e+01
5.296260284218399050e+01
6.994946236559140118e+01
1.787227856659905285e+02
8.689090350338045710e+01
1.114598393574297148e+02
8.543396226415094930e+01
1.020267983074753175e+02
7.251529571719918010e+01
1.138705357142857082e+02
8.861362563237773884e+02
7.869459360443815967e+02
7.139947368421052261e+02
7.064769410391127167e+02
4.949623582766440109e+02
5.768348416289592251e+02
9.245876800794833343e+02
9.597000000000000455e+02
9.205036987222596281e+02
7.724938574938574902e+02
8.997559523809524080e+02
7.517044945497983690e+02
6.743347280334728566e+02
6.619944598337949628e+02
8.479640987284966513e+02
7.602491694352158902e+02
7.086891963810537618e+02
7.901219195849546395e+02
7.977223529411764957e+02
7.364584816132859260e+02
1.012514435695538054e+03
9.458700906344411123e+02
9.694986301369863213e+02
6.466979484941073224e+02
7.763850746268656167e+02
9.668489326765188707e+02
6.989101796407185248e+02
7.183037569944044662e+02
7.598135922330096719e+02
3.583957446808510667e+02
9.356323738956967873e+02
1.210704998555330860e+02
1.006035785288270404e+03
1.948289867464728502e+02
3.028192371475953770e+00
1.618604558176729427e+02
6.020892498997192206e+02
3.591150442477876368e+02
7.623316645807259420e+02
4.289349282296650472e+02
6.584137033824804348e+02
7.312810155799192557e+01
8.086317745432022548e+02
2.082258064516129181e+01
2.046690762298159996e+02
4.579077684927266745e+01
3.435255570117955415e+01
9.136760869565217718e+02
2.783157199471598275e+01
8.506437768240342479e+00
9.043247539742619665e+02
7.530712669683258298e+01
7.888264238667183008e+02
3.154293082524271767e+02
7.407533805537669025e+01
4.373242009132420094e+01
4.487802516940949005e+01
1.793116776315789593e+02
9.285422446406053041e+02
2.016919295370749765e+01
8.945708992926911378e+02
1.011111111111111072e+01
1.163303681739560176e+02
2.213339468302658588e+02
1.943231707317073074e+02
5.144877460827641613e+01
9.331900726392251499e+02
7.900000000000000000e+01
1.721873286628083974e+02
9.333895833333333485e+02
4.907409972299168999e+02
8.046009538950715978e+02
8.797532626427405944e+01
9.938800454803865136e+01
6.927334716869255260e+01
3.329075682382134005e+02
1.573661137440758182e+02
9.498523985239852152e+01
8.099539842873176667e+02
9.196929090909090974e+02
1.012643958868894629e+03
1.014413729128014893e+03
8.265762499999999591e+02
7.138124642652944658e+02
6.425791505791505642e+02
3.030831477357089625e+02
8.674228206174350930e+01
4.966835994194484556e+02
8.843579766536964826e+01
4.389973190348525236e+02
2.131434599156118281e+01
1.734754672897196315e+02
2.607973962571196225e+01
1.498818551117129232e+02
3.426841406768414231e+02
5.747603833865814522e+02
6.310762886597938177e+02
6.924517133956386488e+02
7.138379612019780041e+01
3.539540365350618600e+01
1.397053191489361836e+02
1.354984520123838934e+02
1.375614754098360670e+01
7.418118466898954466e+01
6.845600000000000129e+00
1.308467153284671554e+02
8.042991452991452661e+02
1.269125925925925884e+02
2.754727272727272975e+02
2.541984126984127101e+02
8.291678832116788271e+02
6.787793764988009571e+02
9.463344155844156376e+02
2.453911022576361347e+02
1.397673611111111143e+02
9.768878718535469261e+02
2.657868852459016580e+02
1.435810635538261977e+02
7.838429752066115270e+02
6.602274856148802940e+01
1.397145538550389858e+02
7.570213523131673128e+02
1.010599379623001710e+03
8.678585209003215368e+02
1.389689618266143434e+01
8.064353932584269842e+02
9.508575233022636439e+02
9.863790560471976505e+02
6.677679039069219016e+02
3.036390465380249566e+02
7.949202967471942429e+02
8.277155425219941662e+02
3.342500000000000000e+02
8.266027522935779643e+02
4.423143872113676593e+02
5.686374589266155226e+02
1.009037795275590497e+03
5.227900888265544381e+02
7.285890909090909418e+02
9.069719853836784296e+02
7.639099770642201293e+02
6.924776119402985159e+02
6.569056364787840039e+02
9.428997539975399604e+02
5.517611345522738020e+02
8.795686695278969864e+02
8.485930599369085030e+02
9.320486050836949516e+02
9.939803149606299257e+02
6.320831050228310914e+02
6.075203938115330402e+02
6.144063400576368394e+02
8.085450549450549715e+02
4.680359534719774501e+02
2.433865443425076478e+02
6.673763157894736651e+02
5.364863782051281760e+01
4.128048780487804947e+02
1.791501120238984299e+02
4.806155913978494709e+02
3.717182274247491591e+02
8.920155490767735955e+02
8.068468085106383114e+02
2.492445993031358853e+02
4.095135714285714243e+02
7.777213740458015536e+02
7.429063136456211396e+02
2.317159763313609346e+02
1.129547169811320799e+02
7.984398496240601162e+01
1.454637801831806883e+02
6.405968514715948459e+02
2.097036625971143167e+02
6.850762631077216724e+01
7.609779951100244944e+01
4.200228832951945179e+01
2.384854771784232241e+01
5.746768426173680382e+02
6.941919686581782116e+02
6.277137372013652339e+02
9.478877731836976182e+02
7.329041353383458954e+02
4.373134582623509345e+02
3.061982982746395692e+02
1.455717606042998398e+02
7.654061054579093479e+02
1.526065573770491746e+01
7.433716067498165785e+02
6.428630393996247960e+01
4.386128064032016027e+02
8.943414769572459591e+02
8.932696122633002460e+02
9.313188405797101268e+02
3.994422552288572348e+01
9.437236913113869150e+02
7.061176470588235361e+02
4.643089430894308833e+01
9.854040590405903686e+02
7.025351892399123699e+01
7.900964797913950406e+02
4.770990493713584613e+01
8.328427454387489206e+02
1.170783424550429999e+02
9.722219512195122206e+02
5.835385612443292125e+00
1.382059183673469249e+02
8.350939226519336955e+01
8.375501113585745827e+01
1.976939706942109183e+02
2.843601895734597207e+00
9.088555543900136513e+01
1.212724955891001741e+02
1.017719269102989983e+03
9.901633986928104605e+02
1.179159268929503952e+02
1.647802768166089891e+02
3.838709677419354982e+00
2.042058165548098358e+01
5.928550295857988317e+01
8.175261324041811406e+01
3.208691499522445412e+01
3.200401400233372442e+02
4.898620689655172100e+01
5.624792503346719741e+02
1.323679706601467103e+02
1.986814814814814838e+02
4.600260170293282727e+02
8.317438692098092190e+01
1.285682326621923899e+01
7.538641188959660155e+01
8.558746642793196315e+02
4.140731070496083532e+01
1.720333874876501170e+02
8.840859154929577244e+02
2.422473118279570059e+01
1.979428942245295175e+01
5.756507854306921956e+01
6.996678589678079163e+01
5.620169160702667455e+01
8.634337438789137309e+01
1.470181405895691640e+01
2.577531042448744074e+02
7.313774973711882410e+01
4.192556149732619986e+01
7.212744503411676078e+02
7.535040916530277855e+02
1.414513638703036591e+01
4.588067251897039256e+01
4.031746031746031633e+00
7.737126339877153214e+02
9.236208251473477731e+02
1.926450216450216431e+02
9.688999999999999773e+02
4.396787564766839296e+02
9.323142444658325303e+02
8.585176171449328422e+02
4.343339793281653556e+02
9.941219512195121979e+02
9.391112334801762245e+02
7.686824034334763383e+02
4.476231527093595730e+01
1.000203208556149775e+03
8.766485998193314799e+01
9.282810291207238151e+02
7.164895397489539164e+01
2.334655172413793025e+02
8.007424071991000574e+02
3.572747068676716822e+02
1.014972477064220129e+03
8.407046632124352072e+02
1.002010498687664040e+03
9.464273607748184531e+02
6.995978260869565020e+02
1.823076307363927526e+02
2.455538461538461661e+02
3.653598901098901024e+02
2.439976771196283494e+02
2.994739583333333144e+02
5.320890585241730832e+02
1.935946547884186941e+02
1.639631449631449698e+02
2.152711234911791962e+02
3.163093922651933667e+02
8.994525896414343151e+02
1.915040333796940217e+02
4.216658845612388404e+02
3.982280373831775933e+02
3.116142131979695478e+02
6.115299837925446127e+02
1.986083220262324858e+02
4.867536466774716359e+02
2.552139007619401525e+02
1.457567567567567437e+02
3.642464114832536097e+02
5.806809523809523625e+02
6.333269230769230518e+01
5.245932203389830875e+02
6.649718532574320307e+02
4.950537974683544462e+02
7.025083056478405297e+02
9.926493860845838526e+02
8.262658862876254489e+02
3.108269230769230944e+02
4.690551282051281987e+02
1.316109822119102830e+02
7.881012891344382751e+02
4.972560975609756184e+00
1.009301615798922853e+03
4.632598171059709280e+00
7.351778242677823982e+02
7.694345738295318142e+02
6.009485094850948173e+01
3.936513064133016542e+02
4.533958878504673180e+02
3.505856697819314860e+01
1.270002827254735678e+02
7.162555160142348996e+02
8.777320754716980673e+02
3.150617744610281648e+02
3.508438538205979853e+02
4.607857142857142918e+01
2.326176218990590314e+02
1.963448275862068897e+02
1.023188976377952741e+02
3.478888888888889142e+02
6.642362459546925493e+02
2.059278523489932979e+02
6.099696969696969973e+02
8.247250000000000227e+02
5.364066587395957413e+02
4.942596153846153584e+02
7.974050880626223261e+02
8.164285714285713880e+01
9.633623481781376086e+02
2.425260029717681931e+01
1.816151046405823593e+02
7.584251412429377979e+02
1.008031406138472562e+03
4.471824480369514845e+02
7.700975008799717898e+02
5.351937771676962257e+02
7.081992779783392962e+02
4.593623737373737299e+02
1.719343768813967586e+02
1.215347651421508033e+02
4.588156261409273498e+02
1.380393955747436507e+02
3.298192852326365596e+02
1.924769853313100612e+02
1.090474427994616491e+02
8.125929752066116407e+01
1.016386394557823110e+03
1.015512455516014256e+03
1.670083961861391799e+02
4.728811659192825090e+01
2.362623328722913811e+02
1.822037765538945848e+02
5.564676089517079163e+02
5.364572676232064623e+02
2.994877645502645578e+02
3.613188128291048429e+02
2.937365269461078015e+02
7.931008799497171822e+02
1.616438278595696545e+02
8.982602739726027039e+02
5.213242917420133153e+02
7.199288061336253577e+02
4.185043453882814788e+02
4.941318247126436631e+02
9.838500132030631562e+01
2.442530697190426565e+02
7.456798188874514608e+02
8.776099397590361377e+02
4.664581373471307870e+02
5.955033112582781314e+02
2.956792100346944494e+02
6.961677631578946830e+02
5.539756003098373185e+02
2.407154766219644841e+02
1.809796839729119711e+02
3.489277161862527805e+02
1.212285041224970570e+02
4.888416988416988573e+01
3.751058738216098618e+02
1.017755192878338335e+03
1.053287981859410394e+02
4.929896008993816849e+02
1.608857142857142719e+02
3.738399552322327963e+02
8.806641452344931622e+02
4.827624309392265332e+02
5.220690607734807145e+02
4.081897959183673379e+02
1.889529354682193230e+02
2.735666305525460302e+02
3.852650408682835064e+02
3.415622362869198128e+02
4.033402489626556076e+02
2.386120148172008442e+02
4.662219069239500300e+02
1.309583333333333428e+02
1.413779971791255150e+02
2.308227416298167896e+02
2.737649903288200903e+02
1.578663446054750352e+02
1.977563959955506050e+02
6.413707451701931461e+01
1.159364049318624268e+02
7.510080808080807628e+02
1.097558954748247260e+02
1.404835924006908421e+01
3.750629722921914322e+00
1.593677130044843011e+02
1.772923076923077019e+02
1.638641840087623223e+02
2.410749999999999886e+02
1.876874234381380120e+02
5.888570024570024088e+02
7.776195652173913686e+01
2.798050704225352092e+02
1.017162921348314626e+02
7.750733368255631603e+02
8.410344827586206407e+01
6.347295898048586196e+02
1.467982062780268961e+02
5.064128595600676874e+01
2.468082556591211585e+02
1.918413182789136329e+02
2.229178794178794192e+02
2.056048109965635717e+02
1.222258200168208617e+02
9.769161676646706383e+01
1.007179930795847781e+03
9.363813405797101268e+02
8.108771746694502554e+02
1.862287535410764860e+02
8.595293398533007121e+02
7.912033261802574771e+02
7.418920741989882117e+02
1.714654605263157805e+02
1.006187101910828005e+03
8.625195930670686266e+02
6.198955340820057103e+01
8.662724935732647680e+01
8.241538461538461888e+02
9.458831988775867785e+02
1.312641165755919985e+02
1.053712487899322383e+02
8.859549150036955325e+02
2.723210070810385446e+02
7.283714887640448978e+02
3.043023826208829519e+02
8.801200495049505435e+02
8.179828641370869491e+02
8.006151012891344863e+02
6.864346330275229775e+02
6.277641129032258505e+02
5.755856973995271346e+02
5.787356902356901855e+02
4.094927302100161342e+02
6.463573915061499520e+02
2.084768336467772372e+02
1.143956941351150647e+02
1.829924577373211889e+02
1.087414821124361097e+01
2.538625000000000114e+02
1.229971611071682105e+02
1.870778354336545704e+02
8.079811320754717485e+01
2.292497868712702314e+01
1.638837004405286280e+02
3.507251782775644529e+02
9.889985895627644652e+01
1.330570801317233887e+01
2.878239722061377961e+02
2.904405477621910450e+02
1.335880052151238715e+02
9.215718908922792707e+01
3.178029642545771694e+01
5.465272664717014095e+02
1.919172413793103544e+02
9.049896590725480792e+02
1.255235418130709775e+02
5.136698477797933293e+01
6.398646734854445413e+02
7.210759162303664880e+02
8.613351498637602788e+01
1.009665667430788176e+03
9.550166709412670230e+01
6.225412517780938515e+02
8.936601187756966738e+02
8.651149524632670591e+02
8.243019636902556613e+02
8.665607574960547481e+02
7.944865671641790641e+02
6.297147540983606859e+02
5.001287553648068496e+01
7.222646788990825826e+02
1.100968309859154992e+01
3.787212643678160617e+01
2.846064814814814881e+00
1.019756972111553750e+03
9.680134998312521475e+02
6.734928774928774828e+02
6.093238963531670151e+02
9.496909015371832083e+02
9.991516881422280676e+02
1.163585585585585562e+02
8.188579335793358496e+02
6.712350694002292357e+02
6.409006116207950754e+02
5.996413181242078281e+02
5.505917686318131246e+02
1.783045774647887356e+02
3.439562157935887399e+01
3.710807947019867470e+02
2.636244830438378699e+02
3.559050210674157029e+02
2.649394812680115479e+02
5.530366492146596613e+01
1.371493531948255509e+02
5.236330045839699778e+02
2.724738760631834680e+02
2.953675213675213627e+02
3.667146282973621396e+01
4.430950495049505093e+02
8.972571001494767984e+01
7.362266313932980211e+02
5.072359550561797619e+02
2.386968750000000057e+02
3.355793201133144521e+02
6.292386807181889026e+02
1.079326923076923066e+02
8.231364190012180870e+01
2.512107880642693090e+02
9.837086092715232155e+01
1.470392561983471182e+02
6.290026929982046795e+02
6.292273441592457175e+02
8.048541162227602399e+02
2.299166666666666572e+02
1.371991701244813271e+02
3.002309807516040223e+02
7.347734627831715670e+01
8.275394648829430935e+02
5.487971530249110401e+02
7.283505718547986589e+02
8.670499058380414681e+02
7.121771929824561767e+02
8.037762430939226306e+02
1.564129586260733902e+02
7.134614508165590223e+02
6.393905233818519491e+02
1.539285714285714235e+01
9.771441502602398259e+02
8.075405405405405190e+02
7.735859979101358022e+02
8.148400000000000318e+02
7.968083333333332803e+02
1.010787239794539119e+03
9.092764227642276182e+02
2.029199999999999875e+02
1.428401436910642133e+02
6.308596491228070136e+02
9.723590163934426300e+02
8.095715502555366356e+02
2.142629629629629733e+02
1.406250000000000000e+02
4.717345679012345983e+01
1.056550092194222543e+02
2.480095162569389444e+01
7.428488576449911989e+02
2.080579710144927503e+02
4.182680901542111584e+00
7.871919770773638447e+01
6.648588588588588664e+02
4.615642076502732039e+01
2.320486618004866273e+02
7.118537572254335828e+02
4.646499678869621164e+01
2.343559733171619257e+02
6.705248917748917847e+02
6.910952380952380736e+02
9.608232731798382247e+02
1.007253921926304315e+03
8.518837209302325846e+02
7.113576388888889142e+02
5.059667497921861923e+02
3.045502392344497480e+02
5.998680203045685175e+02
3.276899999999999977e+02
7.877826086956521294e+02
4.592080000000000268e+02
6.409307432432432279e+02
4.179372197309416670e+00
2.503162853297442680e+01
1.645448392554991415e+02
8.067338582677165277e+02
8.069205921938088295e+02
