# Supplementary material for: Automated high-throughput light-sheet fluorescence microscopy of larval zebrafish
Source: PLoS One. 2018 Nov 14;13(11):e0198705. doi: 10.1371/journal.pone.0198705 (PMC6235235; doi:10.1371/journal.pone.0198705)
Supplement: S3 Text — (TXT) [file pone.0198705.s008.txt]

3.551492110000000000e+08
1.437448739000000000e+09
3.969748960000000000e+08
8.174779430000000000e+08
4.056853600000000000e+08
5.553230130000000000e+08
8.003717180000000000e+08
5.779765740000000000e+08
4.782865430000000000e+08
1.619893466000000000e+09
3.520771600000000000e+08
5.777860500000000000e+08
4.544797410000000000e+08
4.243702130000000000e+08
5.949811780000000000e+08
5.530807830000000000e+08
7.553865180000000000e+08
8.657064640000000000e+08
5.735582850000000000e+08
4.468637610000000000e+08
1.016325083000000000e+09
7.630925630000000000e+08
5.564525100000000000e+08
1.024496598000000000e+09
5.558881720000000000e+08
3.572165510000000000e+08
3.780565950000000000e+08
6.858202900000000000e+08
7.559724920000000000e+08
3.569550400000000000e+08
5.026153960000000000e+08
5.377185200000000000e+08
4.250358150000000000e+08
3.695448200000000000e+08
6.022437500000000000e+08
1.956854047000000000e+09
9.279872650000000000e+08
1.151559608000000000e+09
4.304282300000000000e+08
1.068804700000000000e+09
