# Supplementary material for: Automated high-throughput light-sheet fluorescence microscopy of larval zebrafish
Source: PLoS One. 2018 Nov 14;13(11):e0198705. doi: 10.1371/journal.pone.0198705 (PMC6235235; doi:10.1371/journal.pone.0198705)
Supplement: S4 Text — (TXT) [file pone.0198705.s009.txt]

Data plotted in Fig 4: Neutrophil counts after exposure to LPS.  ,,,,,,,,,,,,,,,,,,,,,
2 hrs: Control,76,94,76,78,46,110,70,103,98,96,80,104,75,,,,,,,,
2 hrs: LPS,91,63,120,54,56,58,65,57,128,93,103,114,94,131,,,,,,,
24 hrs: Control,95,88,110,115,58,107,100,74,110,85,99,102,96,68,97,107,53,87,169,80,96
24 hrs: LPS,113,125,162,114,141,120,234,129,136,87,57,112,106,70,86,69,107,100,101,,
